# Supplementary material for: Optimizing Nutritional Care with Machine Learning: Identifying Sarcopenia Risk Through Body Composition Parameters in Cancer Patients—Insights from the NUTritional and Sarcopenia RIsk SCREENing Project (NUTRISCREEN)
Source: Nutrients. 2025 Apr 18;17(8):1376. doi: 10.3390/nu17081376 (PMC12030622; doi:10.3390/nu17081376)
Supplement: Supplementary file 1 [file nutrients-17-01376-s001.zip]

Archive with 1 entries (1 files):
- nutrients-3570560-supplementary.pdf
